# Supplementary material for: Variation of DNA Methylome of Zebrafish Cells under Cold Pressure
Source: PLoS One. 2016 Aug 5;11(8):e0160358. doi: 10.1371/journal.pone.0160358 (PMC4975392; doi:10.1371/journal.pone.0160358)
Supplement: S2 Table — (XLSX) [file pone.0160358.s007.xlsx]

## Sheet: Sheet1
S2 Table. Primers for RT-qPCR analysis
Gene name	Forward primer(5'-3')	Reverse primer(5'-3')
tp53	CCCGGATGGAGATAACTTG	CACAGTTGTCCATTCAGCAC
atp5j	AAACTGCAGCGTCTGTATGG	TTAGTCGTCGTCTCGTCCAG
epb41b	ATTAACGATCATTGAGACAC	GATATCTCTGTGGTTTGTGG
selenbp1	GCAGCAGAAATATGGCTTCA	GTCTGTGTTGCGGTAAATGC
kdm4ab	TGTTCAGTTTGGACGAGGAG	CTTTGAAGCGCATGTCTGAT
gch1	GACTTACAGCACACGTCTAGG	ACTTCCAGCTTTCCATCCG
gch2	AAGATGAACAGCCGTACCG	CACTGATGGACTTAAGGGATGG
gstk1	TCTGAAGCATGTGTCCGAGT	CCCTCTTTCTCCTTCTCTGC
aqp1a.2	ATCATTGCACAGATGTTGGG	GCAAATCCCTGACCAACTTT
