# Supplementary material for: Variation of DNA Methylome of Zebrafish Cells under Cold Pressure
Source: PLoS One. 2016 Aug 5;11(8):e0160358. doi: 10.1371/journal.pone.0160358 (PMC4975392; doi:10.1371/journal.pone.0160358)
Supplement: S3 Table — (XLSX) [file pone.0160358.s008.xlsx]

## Sheet: Sheet1
S3 Table. Primers for ChIP-qPCR analysis.
Gene name	Forward primer(5'-3')	Reverse primer(5'-3')
β-actin	CCTAGCCTATCAGTGTCACATTAC	TCAGCCTACATACCCTDTTACT
tp53	CGAAACGCAAGGTCAACAAG	GCGGGATCTATTAAACGAGGAA
selenbp	CATTATCTTCGCCGCGTTATTT	GCAATGGTCAAAGGTGCATTA
