# Supplementary material for: Variation of DNA Methylome of Zebrafish Cells under Cold Pressure
Source: PLoS One. 2016 Aug 5;11(8):e0160358. doi: 10.1371/journal.pone.0160358 (PMC4975392; doi:10.1371/journal.pone.0160358)
Supplement: S5 Table — (XLSX) [file pone.0160358.s010.xlsx]

## Sheet: Sheet1
Additional file 6. GO enrichment data of differentially methylated regions after cold treatment (Fold >1.3, P<0.05, FDR<0.2)
GO ID	fold change	P Value	FDR	Term	Ontology
GO:0008318	5.11421	0.0142598	0.108632	protein prenyltransferase activity	MF
GO:0035622	4.3939	0.0115285	0.0936798	intrahepatic bile duct development	BP
GO:0016653	4.27581	0.022668	0.143343	oxidoreductase activity, acting on NAD(P)H, heme protein as acceptor	MF
GO:0030517	3.67358	0.0337216	0.174058	negative regulation of axon extension	BP
GO:0031345	3.67358	0.0337216	0.174058	negative regulation of cell projection organization	BP
GO:0048640	3.67358	0.0337216	0.174058	negative regulation of developmental growth	BP
GO:0050771	3.67358	0.0337216	0.174058	negative regulation of axonogenesis	BP
GO:0030166	3.59514	0.0132451	0.105289	proteoglycan biosynthetic process	BP
GO:0060113	3.59514	0.0132451	0.105289	inner ear receptor cell differentiation	BP
GO:0005021	3.4282	0.0250931	0.149604	vascular endothelial growth factor-activated receptor activity	MF
GO:0004890	3.42356	0.0100196	0.0858715	GABA-A receptor activity	MF
GO:0016917	3.42076	0.0041034	0.043283	GABA receptor activity	MF
GO:0005003	3.41889	0.00170823	0.0199354	ephrin receptor activity	MF
GO:0060872	3.20829	0.0057037	0.0568814	semicircular canal development	BP
GO:0006029	3.16222	0.0139048	0.107816	proteoglycan metabolic process	BP
GO:0048752	3.16222	0.0139048	0.107816	semicircular canal morphogenesis	BP
GO:0004659	3.08878	0.0347186	0.175513	prenyltransferase activity	MF
GO:0050974	3.08878	0.0347186	0.175513	detection of mechanical stimulus involved in sensory perception	BP
GO:0060218	3.08878	0.0347186	0.175513	hematopoietic stem cell differentiation	BP
GO:0006182	3.0009	0.0254744	0.150244	cGMP biosynthetic process	BP
GO:0046068	3.0009	0.0254744	0.150244	cGMP metabolic process	BP
GO:0048013	2.90026	0.00487067	0.0490195	ephrin receptor signaling pathway	BP
GO:0050954	2.77182	0.0337962	0.174058	sensory perception of mechanical stimulus	BP
GO:0009612	2.74338	0.0411785	0.19141	response to mechanical stimulus	BP
GO:0046777	2.74338	0.0411785	0.19141	protein autophosphorylation	BP
GO:0004714	2.73755	1.89863e-05	0.000515089	transmembrane receptor protein tyrosine kinase activity	MF
GO:0051129	2.70437	0.0191055	0.129803	negative regulation of cellular component organization	BP
GO:0005891	2.67887	0.009373	0.0822574	voltage-gated calcium channel complex	CC
GO:0034704	2.67887	0.009373	0.0822574	calcium channel complex	CC
GO:0005516	2.66917	0.00668394	0.0634566	calmodulin binding	MF
GO:0004970	2.64208	0.0018877	0.0213486	ionotropic glutamate receptor activity	MF
GO:0005234	2.64208	0.0018877	0.0213486	extracellular-glutamate-gated ion channel activity	MF
GO:0008287	2.57123	0.0315121	0.168628	protein serine/threonine phosphatase complex	CC
GO:0050906	2.57123	0.0315121	0.168628	detection of stimulus involved in sensory perception	BP
GO:0005912	2.56983	0.0220302	0.140507	adherens junction	CC
GO:0070161	2.56983	0.0220302	0.140507	anchoring junction	CC
GO:0005245	2.56771	0.0111524	0.0912999	voltage-gated calcium channel activity	MF
GO:0008066	2.49154	0.00385341	0.0414431	glutamate receptor activity	MF
GO:0031418	2.43661	0.0364317	0.176839	L-ascorbic acid binding	MF
GO:0048029	2.43661	0.0364317	0.176839	monosaccharide binding	MF
GO:0048638	2.43661	0.0364317	0.176839	regulation of developmental growth	BP
GO:1901342	2.43661	0.0364317	0.176839	regulation of vasculature development	BP
GO:0009975	2.33726	0.0306295	0.168003	cyclase activity	MF
GO:0009581	2.28346	0.0267223	0.154286	detection of external stimulus	BP
GO:0019199	2.24106	0.000189376	0.00314767	transmembrane receptor protein kinase activity	MF
GO:0007169	2.18724	6.59322e-05	0.00146917	transmembrane receptor protein tyrosine kinase signaling pathway	BP
GO:0009582	2.17501	0.0415321	0.192239	detection of abiotic stimulus	BP
GO:0070588	2.16588	0.00649632	0.0625128	calcium ion transmembrane transport	BP
GO:0048588	2.15422	0.0243028	0.146484	developmental cell growth	BP
GO:0005097	2.14773	0.00881514	0.0789676	Rab GTPase activator activity	MF
GO:0032313	2.14773	0.00881514	0.0789676	regulation of Rab GTPase activity	BP
GO:0032483	2.14773	0.00881514	0.0789676	regulation of Rab protein signal transduction	BP
GO:0005099	2.0712	0.00671008	0.0634566	Ras GTPase activator activity	MF
GO:0034703	2.05079	0.00453706	0.0468862	cation channel complex	CC
GO:0004879	2.02405	0.0428478	0.195767	ligand-activated sequence-specific DNA binding RNA polymerase II transcription factor activity	MF
GO:0005262	2.00338	0.0289873	0.162322	calcium channel activity	MF
GO:0032318	1.98567	0.00186984	0.0213486	regulation of Ras GTPase activity	BP
GO:0005096	1.98078	6.69632e-05	0.00146917	GTPase activator activity	MF
GO:0031329	1.96259	0.000477619	0.00727706	regulation of cellular catabolic process	BP
GO:0048872	1.95579	0.0308162	0.168186	homeostasis of number of cells	BP
GO:0009894	1.95557	0.000391192	0.00613054	regulation of catabolic process	BP
GO:0022604	1.94367	0.0376674	0.178013	regulation of cell morphogenesis	BP
GO:0030218	1.94367	0.0376674	0.178013	erythrocyte differentiation	BP
GO:0034101	1.94367	0.0376674	0.178013	erythrocyte homeostasis	BP
GO:0032012	1.93589	0.0163471	0.117208	regulation of ARF protein signal transduction	BP
GO:0009118	1.9146	0.00150137	0.0177097	regulation of nucleoside metabolic process	BP
GO:0030811	1.9146	0.00150137	0.0177097	regulation of nucleotide catabolic process	BP
GO:0033121	1.9146	0.00150137	0.0177097	regulation of purine nucleotide catabolic process	BP
GO:0033124	1.9146	0.00150137	0.0177097	regulation of GTP catabolic process	BP
GO:0043087	1.9146	0.00150137	0.0177097	regulation of GTPase activity	BP
GO:0022603	1.91432	0.00218658	0.0242291	regulation of anatomical structure morphogenesis	BP
GO:0045211	1.91306	0.0101178	0.0860405	postsynaptic membrane	CC
GO:0006816	1.89596	0.00636402	0.0617816	calcium ion transport	BP
GO:0034702	1.89596	0.00636402	0.0617816	ion channel complex	CC
GO:0030695	1.88763	1.05903e-08	2.90439e-06	GTPase regulator activity	MF
GO:0097060	1.88497	0.0105781	0.0879107	synaptic membrane	CC
GO:0051056	1.87582	7.01813e-07	3.49949e-05	regulation of small GTPase mediated signal transduction	BP
GO:0060560	1.87488	0.0236637	0.146484	developmental growth involved in morphogenesis	BP
GO:0005085	1.87303	8.10813e-05	0.00169834	guanyl-nucleotide exchange factor activity	MF
GO:0060589	1.87052	1.7294e-08	3.7943e-06	nucleoside-triphosphatase regulator activity	MF
GO:0009190	1.86709	0.0361913	0.176839	cyclic nucleotide biosynthetic process	BP
GO:0008047	1.85566	0.000183925	0.0031056	enzyme activator activity	MF
GO:0015085	1.84982	0.0168537	0.119281	calcium ion transmembrane transporter activity	MF
GO:0006140	1.84715	0.000980544	0.0126612	regulation of nucleotide metabolic process	BP
GO:1900542	1.84715	0.000980544	0.0126612	regulation of purine nucleotide metabolic process	BP
GO:0046578	1.84071	1.80028e-05	0.000506386	regulation of Ras protein signal transduction	BP
GO:0005083	1.83727	5.54401e-06	0.000185041	small GTPase regulator activity	MF
GO:0043401	1.83685	0.0148727	0.111749	steroid hormone mediated signaling pathway	BP
GO:0071383	1.83685	0.0148727	0.111749	cellular response to steroid hormone stimulus	BP
GO:0071396	1.80987	0.0158358	0.115046	cellular response to lipid	BP
GO:0005231	1.7955	0.0240525	0.146484	excitatory extracellular ligand-gated ion channel activity	MF
GO:0003707	1.78368	0.0233088	0.145283	steroid hormone receptor activity	MF
GO:0009755	1.78368	0.0233088	0.145283	hormone-mediated signaling pathway	BP
GO:0005230	1.77351	0.00407606	0.043283	extracellular ligand-gated ion channel activity	MF
GO:0009187	1.7728	0.0392904	0.184195	cyclic nucleotide metabolic process	BP
GO:0048545	1.75824	0.0241297	0.146484	response to steroid hormone stimulus	BP
GO:0007167	1.74837	0.000640509	0.00896884	enzyme linked receptor protein signaling pathway	BP
GO:0070838	1.74459	0.010557	0.0879107	divalent metal ion transport	BP
GO:0072511	1.74459	0.010557	0.0879107	divalent inorganic cation transport	BP
GO:0005543	1.73045	6.71892e-08	1.22844e-05	phospholipid binding	MF
GO:0005887	1.72816	0.000788531	0.010799	integral to plasma membrane	CC
GO:0005089	1.72559	0.00885416	0.0789676	Rho guanyl-nucleotide exchange factor activity	MF
GO:0001525	1.72497	0.00967273	0.0836438	angiogenesis	BP
GO:0008017	1.70967	0.0329789	0.173932	microtubule binding	MF
GO:0071407	1.70946	0.0266734	0.154286	cellular response to organic cyclic compound	BP
GO:0033333	1.70928	0.0288761	0.162322	fin development	BP
GO:0007265	1.69401	0.00457322	0.0468862	Ras protein signal transduction	BP
GO:0043583	1.68749	0.0242763	0.146484	ear development	BP
GO:0048839	1.68749	0.0242763	0.146484	inner ear development	BP
GO:0031226	1.68637	0.00132118	0.0164698	intrinsic to plasma membrane	CC
GO:0032870	1.68608	0.0375869	0.178013	cellular response to hormone stimulus	BP
GO:0022839	1.67944	8.21518e-05	0.00169834	ion gated channel activity	MF
GO:0005216	1.67583	4.78964e-06	0.000169492	ion channel activity	MF
GO:0022838	1.67583	4.78964e-06	0.000169492	substrate-specific channel activity	MF
GO:0022843	1.67526	0.0109804	0.0905674	voltage-gated cation channel activity	MF
GO:0015267	1.67181	3.59325e-06	0.000140778	channel activity	MF
GO:0022803	1.67181	3.59325e-06	0.000140778	passive transmembrane transporter activity	MF
GO:0022836	1.66643	8.76719e-05	0.00174866	gated channel activity	MF
GO:0019220	1.66445	0.000627353	0.00896884	regulation of phosphate metabolic process	BP
GO:0051174	1.66445	0.000627353	0.00896884	regulation of phosphorus metabolic process	BP
GO:0035023	1.65932	0.0150396	0.111874	regulation of Rho protein signal transduction	BP
GO:0005088	1.65798	0.0140544	0.107816	Ras guanyl-nucleotide exchange factor activity	MF
GO:0007266	1.65798	0.0140544	0.107816	Rho protein signal transduction	BP
GO:0042626	1.65347	0.0199052	0.131757	ATPase activity, coupled to transmembrane movement of substances	MF
GO:0043492	1.65347	0.0199052	0.131757	ATPase activity, coupled to movement of substances	MF
GO:0072509	1.65176	0.0244729	0.146704	divalent inorganic cation transmembrane transporter activity	MF
GO:0030234	1.65044	1.00095e-07	1.37256e-05	enzyme regulator activity	MF
GO:0044459	1.64925	3.74387e-05	0.000933415	plasma membrane part	CC
GO:0048736	1.64362	0.0437645	0.198387	appendage development	BP
GO:0044456	1.6419	0.0192607	0.129803	synapse part	CC
GO:0009966	1.63355	1.85108e-07	1.62563e-05	regulation of signal transduction	BP
GO:0008289	1.62899	4.65721e-07	2.83831e-05	lipid binding	MF
GO:0033993	1.62583	0.0363107	0.176839	response to lipid	BP
GO:0051336	1.62316	0.00702844	0.0653407	regulation of hydrolase activity	BP
GO:0016820	1.61869	0.0281618	0.16007	hydrolase activity, acting on acid anhydrides, catalyzing transmembrane movement of substances	MF
GO:0048589	1.61589	0.0350605	0.176428	developmental growth	BP
GO:0023051	1.61569	2.08758e-07	1.62563e-05	regulation of signaling	BP
GO:0048583	1.60305	2.50487e-07	1.62563e-05	regulation of response to stimulus	BP
GO:0015399	1.60185	0.02915	0.162322	primary active transmembrane transporter activity	MF
GO:0015405	1.60185	0.02915	0.162322	P-P-bond-hydrolysis-driven transmembrane transporter activity	MF
GO:0010646	1.59825	5.47437e-07	3.16073e-05	regulation of cell communication	BP
GO:0003779	1.58828	0.00604493	0.0597414	actin binding	MF
GO:0071495	1.56678	0.0227363	0.143343	cellular response to endogenous stimulus	BP
GO:0045202	1.55959	0.0262014	0.152888	synapse	CC
GO:0050793	1.55843	0.00485828	0.0490195	regulation of developmental process	BP
GO:0005244	1.55756	0.0192871	0.129803	voltage-gated ion channel activity	MF
GO:0050790	1.55711	0.00265919	0.0291713	regulation of catalytic activity	BP
GO:0008092	1.55452	0.000797376	0.010799	cytoskeletal protein binding	MF
GO:0004725	1.53784	0.0430081	0.195767	protein tyrosine phosphatase activity	MF
GO:0030054	1.53329	0.013104	0.105289	cell junction	CC
GO:0022832	1.53305	0.0259722	0.152361	voltage-gated channel activity	MF
GO:0032879	1.5289	0.0316914	0.168764	regulation of localization	BP
GO:0015276	1.52593	0.0205364	0.133392	ligand-gated ion channel activity	MF
GO:0022834	1.52593	0.0205364	0.133392	ligand-gated channel activity	MF
GO:0009719	1.52529	0.0281394	0.16007	response to endogenous stimulus	BP
GO:2000026	1.52008	0.0162508	0.117208	regulation of multicellular organismal development	BP
GO:0007155	1.5053	0.000645887	0.00896884	cell adhesion	BP
GO:0022610	1.5053	0.000645887	0.00896884	biological adhesion	BP
GO:0007156	1.50237	0.029453	0.163055	homophilic cell adhesion	BP
GO:0016337	1.48599	0.018835	0.129803	cell-cell adhesion	BP
GO:0048870	1.47946	0.0157441	0.115046	cell motility	BP
GO:0051674	1.47946	0.0157441	0.115046	localization of cell	BP
GO:0071310	1.4792	0.034445	0.175513	cellular response to organic substance	BP
GO:0016477	1.47623	0.0212893	0.137378	cell migration	BP
GO:0009100	1.4758	0.0423395	0.194336	glycoprotein metabolic process	BP
GO:0004713	1.46764	9.54734e-06	0.000290929	protein tyrosine kinase activity	MF
GO:0048514	1.46381	0.0423039	0.194336	blood vessel morphogenesis	BP
GO:0005886	1.44842	1.23707e-05	0.000357124	plasma membrane	CC
GO:0071944	1.44585	8.38129e-06	0.00027042	cell periphery	CC
GO:0042623	1.44435	0.0199377	0.131757	ATPase activity, coupled	MF
GO:0004674	1.43303	0.00195423	0.0218754	protein serine/threonine kinase activity	MF
GO:0005261	1.42111	0.0353087	0.176839	cation channel activity	MF
GO:0030001	1.4188	0.00968347	0.0836438	metal ion transport	BP
GO:0007010	1.41481	0.0319832	0.169495	cytoskeleton organization	BP
GO:0002009	1.3991	0.0374463	0.178013	morphogenesis of an epithelium	BP
GO:0004672	1.39269	5.31333e-05	0.00126711	protein kinase activity	MF
GO:0065009	1.39265	0.0165548	0.117926	regulation of molecular function	BP
GO:0040011	1.39245	0.0192756	0.129803	locomotion	BP
GO:0015075	1.39023	0.000153852	0.00272219	ion transmembrane transporter activity	MF
GO:0006468	1.3829	4.75255e-05	0.00115857	protein phosphorylation	BP
GO:0006811	1.38215	0.00022296	0.00359687	ion transport	BP
GO:0006928	1.3799	0.0192145	0.129803	cellular component movement	BP
GO:0022804	1.37681	0.0378095	0.178013	active transmembrane transporter activity	MF
GO:0022857	1.37244	8.36012e-05	0.00169834	transmembrane transporter activity	MF
GO:0030182	1.36954	0.0295789	0.163055	neuron differentiation	BP
GO:0048646	1.36111	0.000506932	0.00761787	anatomical structure formation involved in morphogenesis	BP
GO:0016310	1.36071	3.19065e-05	0.000813988	phosphorylation	BP
GO:0016773	1.36049	6.27874e-05	0.00144838	phosphotransferase activity, alcohol group as acceptor	MF
GO:0035556	1.35865	0.000184015	0.0031056	intracellular signal transduction	BP
GO:0022891	1.34844	0.00051647	0.00765632	substrate-specific transmembrane transporter activity	MF
GO:0006464	1.34782	9.09302e-07	4.15627e-05	cellular protein modification process	BP
GO:0036211	1.34782	9.09302e-07	4.15627e-05	protein modification process	BP
GO:0007423	1.34737	0.0371981	0.178013	sensory organ development	BP
GO:0046873	1.34222	0.0313223	0.168628	metal ion transmembrane transporter activity	MF
GO:0048699	1.34222	0.0313223	0.168628	generation of neurons	BP
GO:0016301	1.33683	9.60902e-05	0.00188234	kinase activity	MF
GO:0043412	1.33275	1.61526e-06	7.08776e-05	macromolecule modification	BP
GO:0006812	1.32174	0.0181377	0.126733	cation transport	BP
GO:0022008	1.32055	0.0362611	0.176839	neurogenesis	BP
GO:0022892	1.315	0.00106693	0.0136096	substrate-specific transporter activity	MF
GO:0007264	1.30507	0.017379	0.12221	small GTPase mediated signal transduction	BP
GO:0016772	1.30493	0.000174295	0.00303495	transferase activity, transferring phosphorus-containing groups	MF
GO:0030154	1.30057	0.00422723	0.0441645	cell differentiation	BP

## Sheet: Sheet2
S5 Table. GO enrichment data of differentially methylated regions after cold treatment (Fold >1.3, P<0.05, FDR<0.2)
GO ID	fold change	P Value	FDR	Term	Ontology
GO:0008318	5.11421	0.0142598	0.108632	protein prenyltransferase activity	MF
GO:0035622	4.3939	0.0115285	0.0936798	intrahepatic bile duct development	BP
GO:0016653	4.27581	0.022668	0.143343	oxidoreductase activity, acting on NAD(P)H, heme protein as acceptor	MF
GO:0030517	3.67358	0.0337216	0.174058	negative regulation of axon extension	BP
GO:0031345	3.67358	0.0337216	0.174058	negative regulation of cell projection organization	BP
GO:0048640	3.67358	0.0337216	0.174058	negative regulation of developmental growth	BP
GO:0050771	3.67358	0.0337216	0.174058	negative regulation of axonogenesis	BP
GO:0030166	3.59514	0.0132451	0.105289	proteoglycan biosynthetic process	BP
GO:0060113	3.59514	0.0132451	0.105289	inner ear receptor cell differentiation	BP
GO:0005021	3.4282	0.0250931	0.149604	vascular endothelial growth factor-activated receptor activity	MF
GO:0004890	3.42356	0.0100196	0.0858715	GABA-A receptor activity	MF
GO:0016917	3.42076	0.0041034	0.043283	GABA receptor activity	MF
GO:0005003	3.41889	0.00170823	0.0199354	ephrin receptor activity	MF
GO:0060872	3.20829	0.0057037	0.0568814	semicircular canal development	BP
GO:0006029	3.16222	0.0139048	0.107816	proteoglycan metabolic process	BP
GO:0048752	3.16222	0.0139048	0.107816	semicircular canal morphogenesis	BP
GO:0004659	3.08878	0.0347186	0.175513	prenyltransferase activity	MF
GO:0050974	3.08878	0.0347186	0.175513	detection of mechanical stimulus involved in sensory perception	BP
GO:0060218	3.08878	0.0347186	0.175513	hematopoietic stem cell differentiation	BP
GO:0006182	3.0009	0.0254744	0.150244	cGMP biosynthetic process	BP
GO:0046068	3.0009	0.0254744	0.150244	cGMP metabolic process	BP
GO:0048013	2.90026	0.00487067	0.0490195	ephrin receptor signaling pathway	BP
GO:0050954	2.77182	0.0337962	0.174058	sensory perception of mechanical stimulus	BP
GO:0009612	2.74338	0.0411785	0.19141	response to mechanical stimulus	BP
GO:0046777	2.74338	0.0411785	0.19141	protein autophosphorylation	BP
GO:0004714	2.73755	1.89863e-05	0.000515089	transmembrane receptor protein tyrosine kinase activity	MF
GO:0051129	2.70437	0.0191055	0.129803	negative regulation of cellular component organization	BP
GO:0005891	2.67887	0.009373	0.0822574	voltage-gated calcium channel complex	CC
GO:0034704	2.67887	0.009373	0.0822574	calcium channel complex	CC
GO:0005516	2.66917	0.00668394	0.0634566	calmodulin binding	MF
GO:0004970	2.64208	0.0018877	0.0213486	ionotropic glutamate receptor activity	MF
GO:0005234	2.64208	0.0018877	0.0213486	extracellular-glutamate-gated ion channel activity	MF
GO:0008287	2.57123	0.0315121	0.168628	protein serine/threonine phosphatase complex	CC
GO:0050906	2.57123	0.0315121	0.168628	detection of stimulus involved in sensory perception	BP
GO:0005912	2.56983	0.0220302	0.140507	adherens junction	CC
GO:0070161	2.56983	0.0220302	0.140507	anchoring junction	CC
GO:0005245	2.56771	0.0111524	0.0912999	voltage-gated calcium channel activity	MF
GO:0008066	2.49154	0.00385341	0.0414431	glutamate receptor activity	MF
GO:0031418	2.43661	0.0364317	0.176839	L-ascorbic acid binding	MF
GO:0048029	2.43661	0.0364317	0.176839	monosaccharide binding	MF
GO:0048638	2.43661	0.0364317	0.176839	regulation of developmental growth	BP
GO:1901342	2.43661	0.0364317	0.176839	regulation of vasculature development	BP
GO:0009975	2.33726	0.0306295	0.168003	cyclase activity	MF
GO:0009581	2.28346	0.0267223	0.154286	detection of external stimulus	BP
GO:0019199	2.24106	0.000189376	0.00314767	transmembrane receptor protein kinase activity	MF
GO:0007169	2.18724	6.59322e-05	0.00146917	transmembrane receptor protein tyrosine kinase signaling pathway	BP
GO:0009582	2.17501	0.0415321	0.192239	detection of abiotic stimulus	BP
GO:0070588	2.16588	0.00649632	0.0625128	calcium ion transmembrane transport	BP
GO:0048588	2.15422	0.0243028	0.146484	developmental cell growth	BP
GO:0005097	2.14773	0.00881514	0.0789676	Rab GTPase activator activity	MF
GO:0032313	2.14773	0.00881514	0.0789676	regulation of Rab GTPase activity	BP
GO:0032483	2.14773	0.00881514	0.0789676	regulation of Rab protein signal transduction	BP
GO:0005099	2.0712	0.00671008	0.0634566	Ras GTPase activator activity	MF
GO:0034703	2.05079	0.00453706	0.0468862	cation channel complex	CC
GO:0004879	2.02405	0.0428478	0.195767	ligand-activated sequence-specific DNA binding RNA polymerase II transcription factor activity	MF
GO:0005262	2.00338	0.0289873	0.162322	calcium channel activity	MF
GO:0032318	1.98567	0.00186984	0.0213486	regulation of Ras GTPase activity	BP
GO:0005096	1.98078	6.69632e-05	0.00146917	GTPase activator activity	MF
GO:0031329	1.96259	0.000477619	0.00727706	regulation of cellular catabolic process	BP
GO:0048872	1.95579	0.0308162	0.168186	homeostasis of number of cells	BP
GO:0009894	1.95557	0.000391192	0.00613054	regulation of catabolic process	BP
GO:0022604	1.94367	0.0376674	0.178013	regulation of cell morphogenesis	BP
GO:0030218	1.94367	0.0376674	0.178013	erythrocyte differentiation	BP
GO:0034101	1.94367	0.0376674	0.178013	erythrocyte homeostasis	BP
GO:0032012	1.93589	0.0163471	0.117208	regulation of ARF protein signal transduction	BP
GO:0009118	1.9146	0.00150137	0.0177097	regulation of nucleoside metabolic process	BP
GO:0030811	1.9146	0.00150137	0.0177097	regulation of nucleotide catabolic process	BP
GO:0033121	1.9146	0.00150137	0.0177097	regulation of purine nucleotide catabolic process	BP
GO:0033124	1.9146	0.00150137	0.0177097	regulation of GTP catabolic process	BP
GO:0043087	1.9146	0.00150137	0.0177097	regulation of GTPase activity	BP
GO:0022603	1.91432	0.00218658	0.0242291	regulation of anatomical structure morphogenesis	BP
GO:0045211	1.91306	0.0101178	0.0860405	postsynaptic membrane	CC
GO:0006816	1.89596	0.00636402	0.0617816	calcium ion transport	BP
GO:0034702	1.89596	0.00636402	0.0617816	ion channel complex	CC
GO:0030695	1.88763	1.05903e-08	2.90439e-06	GTPase regulator activity	MF
GO:0097060	1.88497	0.0105781	0.0879107	synaptic membrane	CC
GO:0051056	1.87582	7.01813e-07	3.49949e-05	regulation of small GTPase mediated signal transduction	BP
GO:0060560	1.87488	0.0236637	0.146484	developmental growth involved in morphogenesis	BP
GO:0005085	1.87303	8.10813e-05	0.00169834	guanyl-nucleotide exchange factor activity	MF
GO:0060589	1.87052	1.7294e-08	3.7943e-06	nucleoside-triphosphatase regulator activity	MF
GO:0009190	1.86709	0.0361913	0.176839	cyclic nucleotide biosynthetic process	BP
GO:0008047	1.85566	0.000183925	0.0031056	enzyme activator activity	MF
GO:0015085	1.84982	0.0168537	0.119281	calcium ion transmembrane transporter activity	MF
GO:0006140	1.84715	0.000980544	0.0126612	regulation of nucleotide metabolic process	BP
GO:1900542	1.84715	0.000980544	0.0126612	regulation of purine nucleotide metabolic process	BP
GO:0046578	1.84071	1.80028e-05	0.000506386	regulation of Ras protein signal transduction	BP
GO:0005083	1.83727	5.54401e-06	0.000185041	small GTPase regulator activity	MF
GO:0043401	1.83685	0.0148727	0.111749	steroid hormone mediated signaling pathway	BP
GO:0071383	1.83685	0.0148727	0.111749	cellular response to steroid hormone stimulus	BP
GO:0071396	1.80987	0.0158358	0.115046	cellular response to lipid	BP
GO:0005231	1.7955	0.0240525	0.146484	excitatory extracellular ligand-gated ion channel activity	MF
GO:0003707	1.78368	0.0233088	0.145283	steroid hormone receptor activity	MF
GO:0009755	1.78368	0.0233088	0.145283	hormone-mediated signaling pathway	BP
GO:0005230	1.77351	0.00407606	0.043283	extracellular ligand-gated ion channel activity	MF
GO:0009187	1.7728	0.0392904	0.184195	cyclic nucleotide metabolic process	BP
GO:0048545	1.75824	0.0241297	0.146484	response to steroid hormone stimulus	BP
GO:0007167	1.74837	0.000640509	0.00896884	enzyme linked receptor protein signaling pathway	BP
GO:0070838	1.74459	0.010557	0.0879107	divalent metal ion transport	BP
GO:0072511	1.74459	0.010557	0.0879107	divalent inorganic cation transport	BP
GO:0005543	1.73045	6.71892e-08	1.22844e-05	phospholipid binding	MF
GO:0005887	1.72816	0.000788531	0.010799	integral to plasma membrane	CC
GO:0005089	1.72559	0.00885416	0.0789676	Rho guanyl-nucleotide exchange factor activity	MF
GO:0001525	1.72497	0.00967273	0.0836438	angiogenesis	BP
GO:0008017	1.70967	0.0329789	0.173932	microtubule binding	MF
GO:0071407	1.70946	0.0266734	0.154286	cellular response to organic cyclic compound	BP
GO:0033333	1.70928	0.0288761	0.162322	fin development	BP
GO:0007265	1.69401	0.00457322	0.0468862	Ras protein signal transduction	BP
GO:0043583	1.68749	0.0242763	0.146484	ear development	BP
GO:0048839	1.68749	0.0242763	0.146484	inner ear development	BP
GO:0031226	1.68637	0.00132118	0.0164698	intrinsic to plasma membrane	CC
GO:0032870	1.68608	0.0375869	0.178013	cellular response to hormone stimulus	BP
GO:0022839	1.67944	8.21518e-05	0.00169834	ion gated channel activity	MF
GO:0005216	1.67583	4.78964e-06	0.000169492	ion channel activity	MF
GO:0022838	1.67583	4.78964e-06	0.000169492	substrate-specific channel activity	MF
GO:0022843	1.67526	0.0109804	0.0905674	voltage-gated cation channel activity	MF
GO:0015267	1.67181	3.59325e-06	0.000140778	channel activity	MF
GO:0022803	1.67181	3.59325e-06	0.000140778	passive transmembrane transporter activity	MF
GO:0022836	1.66643	8.76719e-05	0.00174866	gated channel activity	MF
GO:0019220	1.66445	0.000627353	0.00896884	regulation of phosphate metabolic process	BP
GO:0051174	1.66445	0.000627353	0.00896884	regulation of phosphorus metabolic process	BP
GO:0035023	1.65932	0.0150396	0.111874	regulation of Rho protein signal transduction	BP
GO:0005088	1.65798	0.0140544	0.107816	Ras guanyl-nucleotide exchange factor activity	MF
GO:0007266	1.65798	0.0140544	0.107816	Rho protein signal transduction	BP
GO:0042626	1.65347	0.0199052	0.131757	ATPase activity, coupled to transmembrane movement of substances	MF
GO:0043492	1.65347	0.0199052	0.131757	ATPase activity, coupled to movement of substances	MF
GO:0072509	1.65176	0.0244729	0.146704	divalent inorganic cation transmembrane transporter activity	MF
GO:0030234	1.65044	1.00095e-07	1.37256e-05	enzyme regulator activity	MF
GO:0044459	1.64925	3.74387e-05	0.000933415	plasma membrane part	CC
GO:0048736	1.64362	0.0437645	0.198387	appendage development	BP
GO:0044456	1.6419	0.0192607	0.129803	synapse part	CC
GO:0009966	1.63355	1.85108e-07	1.62563e-05	regulation of signal transduction	BP
GO:0008289	1.62899	4.65721e-07	2.83831e-05	lipid binding	MF
GO:0033993	1.62583	0.0363107	0.176839	response to lipid	BP
GO:0051336	1.62316	0.00702844	0.0653407	regulation of hydrolase activity	BP
GO:0016820	1.61869	0.0281618	0.16007	hydrolase activity, acting on acid anhydrides, catalyzing transmembrane movement of substances	MF
GO:0048589	1.61589	0.0350605	0.176428	developmental growth	BP
GO:0023051	1.61569	2.08758e-07	1.62563e-05	regulation of signaling	BP
GO:0048583	1.60305	2.50487e-07	1.62563e-05	regulation of response to stimulus	BP
GO:0015399	1.60185	0.02915	0.162322	primary active transmembrane transporter activity	MF
GO:0015405	1.60185	0.02915	0.162322	P-P-bond-hydrolysis-driven transmembrane transporter activity	MF
GO:0010646	1.59825	5.47437e-07	3.16073e-05	regulation of cell communication	BP
GO:0003779	1.58828	0.00604493	0.0597414	actin binding	MF
GO:0071495	1.56678	0.0227363	0.143343	cellular response to endogenous stimulus	BP
GO:0045202	1.55959	0.0262014	0.152888	synapse	CC
GO:0050793	1.55843	0.00485828	0.0490195	regulation of developmental process	BP
GO:0005244	1.55756	0.0192871	0.129803	voltage-gated ion channel activity	MF
GO:0050790	1.55711	0.00265919	0.0291713	regulation of catalytic activity	BP
GO:0008092	1.55452	0.000797376	0.010799	cytoskeletal protein binding	MF
GO:0004725	1.53784	0.0430081	0.195767	protein tyrosine phosphatase activity	MF
GO:0030054	1.53329	0.013104	0.105289	cell junction	CC
GO:0022832	1.53305	0.0259722	0.152361	voltage-gated channel activity	MF
GO:0032879	1.5289	0.0316914	0.168764	regulation of localization	BP
GO:0015276	1.52593	0.0205364	0.133392	ligand-gated ion channel activity	MF
GO:0022834	1.52593	0.0205364	0.133392	ligand-gated channel activity	MF
GO:0009719	1.52529	0.0281394	0.16007	response to endogenous stimulus	BP
GO:2000026	1.52008	0.0162508	0.117208	regulation of multicellular organismal development	BP
GO:0007155	1.5053	0.000645887	0.00896884	cell adhesion	BP
GO:0022610	1.5053	0.000645887	0.00896884	biological adhesion	BP
GO:0007156	1.50237	0.029453	0.163055	homophilic cell adhesion	BP
GO:0016337	1.48599	0.018835	0.129803	cell-cell adhesion	BP
GO:0048870	1.47946	0.0157441	0.115046	cell motility	BP
GO:0051674	1.47946	0.0157441	0.115046	localization of cell	BP
GO:0071310	1.4792	0.034445	0.175513	cellular response to organic substance	BP
GO:0016477	1.47623	0.0212893	0.137378	cell migration	BP
GO:0009100	1.4758	0.0423395	0.194336	glycoprotein metabolic process	BP
GO:0004713	1.46764	9.54734e-06	0.000290929	protein tyrosine kinase activity	MF
GO:0048514	1.46381	0.0423039	0.194336	blood vessel morphogenesis	BP
GO:0005886	1.44842	1.23707e-05	0.000357124	plasma membrane	CC
GO:0071944	1.44585	8.38129e-06	0.00027042	cell periphery	CC
GO:0042623	1.44435	0.0199377	0.131757	ATPase activity, coupled	MF
GO:0004674	1.43303	0.00195423	0.0218754	protein serine/threonine kinase activity	MF
GO:0005261	1.42111	0.0353087	0.176839	cation channel activity	MF
GO:0030001	1.4188	0.00968347	0.0836438	metal ion transport	BP
GO:0007010	1.41481	0.0319832	0.169495	cytoskeleton organization	BP
GO:0002009	1.3991	0.0374463	0.178013	morphogenesis of an epithelium	BP
GO:0004672	1.39269	5.31333e-05	0.00126711	protein kinase activity	MF
GO:0065009	1.39265	0.0165548	0.117926	regulation of molecular function	BP
GO:0040011	1.39245	0.0192756	0.129803	locomotion	BP
GO:0015075	1.39023	0.000153852	0.00272219	ion transmembrane transporter activity	MF
GO:0006468	1.3829	4.75255e-05	0.00115857	protein phosphorylation	BP
GO:0006811	1.38215	0.00022296	0.00359687	ion transport	BP
GO:0006928	1.3799	0.0192145	0.129803	cellular component movement	BP
GO:0022804	1.37681	0.0378095	0.178013	active transmembrane transporter activity	MF
GO:0022857	1.37244	8.36012e-05	0.00169834	transmembrane transporter activity	MF
GO:0030182	1.36954	0.0295789	0.163055	neuron differentiation	BP
GO:0048646	1.36111	0.000506932	0.00761787	anatomical structure formation involved in morphogenesis	BP
GO:0016310	1.36071	3.19065e-05	0.000813988	phosphorylation	BP
GO:0016773	1.36049	6.27874e-05	0.00144838	phosphotransferase activity, alcohol group as acceptor	MF
GO:0035556	1.35865	0.000184015	0.0031056	intracellular signal transduction	BP
GO:0022891	1.34844	0.00051647	0.00765632	substrate-specific transmembrane transporter activity	MF
GO:0006464	1.34782	9.09302e-07	4.15627e-05	cellular protein modification process	BP
GO:0036211	1.34782	9.09302e-07	4.15627e-05	protein modification process	BP
GO:0007423	1.34737	0.0371981	0.178013	sensory organ development	BP
GO:0046873	1.34222	0.0313223	0.168628	metal ion transmembrane transporter activity	MF
GO:0048699	1.34222	0.0313223	0.168628	generation of neurons	BP
GO:0016301	1.33683	9.60902e-05	0.00188234	kinase activity	MF
GO:0043412	1.33275	1.61526e-06	7.08776e-05	macromolecule modification	BP
GO:0006812	1.32174	0.0181377	0.126733	cation transport	BP
GO:0022008	1.32055	0.0362611	0.176839	neurogenesis	BP
GO:0022892	1.315	0.00106693	0.0136096	substrate-specific transporter activity	MF
GO:0007264	1.30507	0.017379	0.12221	small GTPase mediated signal transduction	BP
GO:0016772	1.30493	0.000174295	0.00303495	transferase activity, transferring phosphorus-containing groups	MF
GO:0030154	1.30057	0.00422723	0.0441645	cell differentiation	BP
